# Supplementary material for: Health Patterns among Migrant and Non-Migrant Middle- and Older-Aged Individuals in Europe—Analyses Based on Share 2004–2017
Source: Int J Environ Res Public Health. 2021 Nov 16;18(22):12047. doi: 10.3390/ijerph182212047 (PMC8622058; doi:10.3390/ijerph182212047)
Supplement: Supplementary file 1 [file ijerph-18-12047-s001.zip]

Archive with 1 entries (1 files):
- ijerph-1421981-supplementary.pdf
